# Supplementary material for: Neutrophil extracellular traps-inspired DNA hydrogel for wound hemostatic adjuvant
Source: Nat Commun. 2024 Jul 2;15:5557. doi: 10.1038/s41467-024-49933-3 (PMC11219873; doi:10.1038/s41467-024-49933-3)
Supplement: Supplementary file 7 — Source Data [file 41467_2024_49933_MOESM7_ESM.xlsx]

## Sheet: Figure 2
Figure 2
D
Strain(%)	G' (Pa)	G" (Pa)
0.100266	3219.63	171.632
0.128611	3254.45	187.383
0.163612	3308.74	183.799
0.207586	3316.49	201.199
0.26368	3335.01	196.19
0.323125	3347.78	162.82
0.409208	3354.5	152.276
0.535208	3374.62	191.32
0.675526	3388.61	192.039
0.855344	3396.26	191.142
1.08287	3417.65	189.886
1.36748	3427.21	199.605
1.68117	3429.52	159.83
2.20046	3445.69	198.355
2.77762	3460.19	195.635
3.53869	3473.43	189.268
4.48816	3473.77	185.541
5.68341	3476.18	198.865
7.14786	3477.94	195.893
9.05079	3479.15	203.812
11.4785	3470.47	206.297
14.5646	3452.45	214.551
18.3706	3419.05	234.95
23.237	3357.4	260.611
29.5196	3283.57	301.151
37.1939	3061.3	652.249
47.1696	2860.88	955.894
59.4868	2589.36	1127.75
75.5269	2295.18	1258.13
95.6627	2015.88	1354.94
116.392	1820.98	1396.84
153.398	1592.22	1464.32
192.965	1437.25	1471.92
243.428	1299.26	1462.96
299.915	1196.06	1421.28
382.495	1096.83	1401.01
498.078	1011.6	1411.88
624.163	959.466	1420.5
791.785	943.604	1474.01
1005.22	11.3804	27.3141
E
Wavenumbers(cm-1)	pure DNA	DNAgel
399.681	0	0
400.163	75.9785	75.7392
400.646	75.9016	75.6008
401.128	75.8721	75.4526
401.61	75.9039	75.3169
402.092	75.9987	75.2152
402.574	76.1386	75.1579
403.056	76.2886	75.1388
403.538	76.4075	75.1384
404.02	76.4636	75.1339
404.503	76.4454	75.1102
404.985	76.365	75.0655
405.467	76.252	75.0101
405.949	76.1404	74.9587
406.431	76.0544	74.9204
406.913	76.0015	74.8932
407.395	75.9725	74.866
407.877	75.9513	74.826
408.36	75.9243	74.7675
408.842	75.8873	74.6966
409.324	75.8445	74.6293
409.806	75.8036	74.5845
410.288	75.7694	74.5739
410.77	75.7406	74.5964
411.252	75.7123	74.6397
411.734	75.6815	74.6863
412.217	75.6518	74.7225
412.699	75.6345	74.7438
413.181	75.6431	74.7549
413.663	75.6858	74.7655
414.145	75.7593	74.7833
414.627	75.8488	74.8098
415.109	75.9344	74.8398
415.591	76.0013	74.8648
416.074	76.0469	74.8774
416.556	76.0836	74.8747
417.038	76.1345	74.8574
417.52	76.2239	74.8287
418.002	76.3658	74.7905
418.484	76.5549	74.7429
418.966	76.7661	74.686
419.448	76.9666	74.6231
419.931	77.1302	74.5646
420.413	77.2468	74.5252
420.895	77.3204	74.5192
421.377	77.3607	74.5543
421.859	77.3743	74.6275
422.341	77.3621	74.7258
422.823	77.3207	74.8307
423.305	77.2492	74.9238
423.788	77.1541	74.9944
424.27	77.051	75.0417
424.752	76.9602	75.0738
425.234	76.8985	75.1028
425.716	76.8715	75.1389
426.198	76.871	75.1863
426.68	76.8798	75.2437
427.162	76.8801	75.3071
427.645	76.8619	75.373
428.127	76.8279	75.4398
428.609	76.7907	75.5066
429.091	76.7669	75.571
429.573	76.7691	75.6274
430.055	76.8004	75.6683
430.537	76.8548	75.6878
431.019	76.9223	75.6853
431.502	76.9936	75.6674
431.984	77.0647	75.6458
432.466	77.1351	75.6321
432.948	77.2054	75.6327
433.43	77.2718	75.6453
433.912	77.3258	75.6609
434.394	77.356	75.6689
434.876	77.3543	75.6641
435.359	77.3203	75.6498
435.841	77.2643	75.6368
436.323	77.2047	75.637
436.805	77.1605	75.6561
437.287	77.1445	75.6882
437.769	77.1578	75.7184
438.251	77.19	75.7291
438.733	77.2249	75.7104
439.216	77.2463	75.665
439.698	77.2436	75.6081
440.18	77.2144	75.5598
440.662	77.1646	75.5349
441.144	77.1062	75.5337
441.626	77.0549	75.5396
442.108	77.0274	75.5243
442.59	77.0381	75.4614
443.072	77.0964	75.3382
443.555	77.2025	75.1643
444.037	77.345	74.9688
444.519	77.5001	74.791
445.001	77.6355	74.6658
445.483	77.7193	74.613
445.965	77.7288	74.6327
446.447	77.6598	74.7084
446.93	77.5279	74.8155
447.412	77.3646	74.9294
447.894	77.2071	75.0317
448.376	77.0857	75.1123
448.858	77.015	75.1682
449.34	76.9908	75.2007
449.822	76.9955	75.2139
450.304	77.0083	75.2134
450.786	77.0139	75.2072
451.269	77.0078	75.2047
451.751	76.9947	75.2157
452.233	76.9834	75.2465
452.715	76.9789	75.2972
453.197	76.9798	75.3613
453.679	76.9783	75.4275
454.161	76.9668	75.4848
454.644	76.9423	75.5269
455.126	76.9099	75.5542
455.608	76.8813	75.572
456.09	76.869	75.5872
456.572	76.8808	75.6041
457.054	76.915	75.6216
457.536	76.9614	75.634
458.018	77.0068	75.6349
458.5	77.0403	75.6214
458.983	77.0589	75.5968
459.465	77.0655	75.5684
459.947	77.065	75.544
460.429	77.0591	75.527
460.911	77.0448	75.5156
461.393	77.0155	75.5034
461.875	76.9662	75.4839
462.358	76.8976	75.4541
462.84	76.818	75.4171
463.322	76.7408	75.3808
463.804	76.6791	75.3535
464.286	76.6401	75.3401
464.768	76.6232	75.3392
465.25	76.6217	75.3442
465.732	76.6284	75.3469
466.214	76.6402	75.3418
466.697	76.6606	75.3285
467.179	76.6959	75.3112
467.661	76.7503	75.295
468.143	76.8195	75.282
468.625	76.8899	75.2694
469.107	76.9419	75.2505
469.589	76.9581	75.2182
470.072	76.9308	75.1692
470.554	76.8666	75.1061
471.036	76.7849	75.0366
471.518	76.712	74.97
472	76.6704	74.9125
472.482	76.6717	74.865
472.964	76.7124	74.8236
473.446	76.7779	74.784
473.928	76.8487	74.7454
474.411	76.908	74.7131
474.893	76.9454	74.6962
475.375	76.9575	74.703
475.857	76.9454	74.7353
476.339	76.9128	74.786
476.821	76.8649	74.8404
477.303	76.8093	74.8809
477.786	76.7562	74.894
478.268	76.7172	74.8757
478.75	76.7025	74.8326
479.232	76.7165	74.7783
479.714	76.7549	74.728
480.196	76.805	74.6919
480.678	76.8504	74.673
481.16	76.8768	74.667
481.642	76.8782	74.6665
482.125	76.8593	74.6647
482.607	76.8323	74.6581
483.089	76.8117	74.647
483.571	76.806	74.6338
484.053	76.8147	74.6201
484.535	76.8274	74.6063
485.017	76.8305	74.5908
485.5	76.813	74.5715
485.982	76.772	74.5477
486.464	76.7135	74.5201
486.946	76.6485	74.4906
487.428	76.5871	74.4612
487.91	76.5339	74.4331
488.392	76.4859	74.4068
488.874	76.4358	74.3823
489.356	76.3762	74.3605
489.839	76.3049	74.3425
490.321	76.2263	74.3288
490.803	76.1508	74.3179
491.285	76.091	74.3053
491.767	76.0571	74.2845
492.249	76.0546	74.2495
492.731	76.0834	74.1976
493.214	76.1391	74.1317
493.696	76.2149	74.0597
494.178	76.3014	73.9922
494.66	76.388	73.9384
495.142	76.4624	73.903
495.624	76.5131	73.8849
496.106	76.5318	73.879
496.588	76.517	73.8795
497.07	76.4762	73.8825
497.553	76.4245	73.8882
498.035	76.3807	73.899
498.517	76.3608	73.9176
498.999	76.3722	73.9437
499.481	76.4112	73.974
499.963	76.4644	74.0032
500.445	76.5143	74.0267
500.928	76.5457	74.0437
501.41	76.5513	74.0571
501.892	76.5328	74.0719
502.374	76.4993	74.0917
502.856	76.462	74.1151
503.338	76.4295	74.1357
503.82	76.4042	74.1441
504.302	76.384	74.1321
504.784	76.364	74.097
505.267	76.3402	74.0428
505.749	76.3106	73.9791
506.231	76.276	73.9167
506.713	76.2379	73.8636
507.195	76.1972	73.8217
507.677	76.1542	73.7873
508.159	76.1086	73.7543
508.642	76.0614	73.7178
509.124	76.0151	73.6777
509.606	75.9737	73.638
510.088	75.9406	73.6046
510.57	75.9173	73.5819
511.052	75.9024	73.5693
511.534	75.892	73.5618
512.016	75.882	73.552
512.499	75.8701	73.5335
512.981	75.8566	73.5042
513.463	75.8437	73.4671
513.945	75.8341	73.4281
514.427	75.8289	73.3934
514.909	75.8265	73.3665
515.391	75.8244	73.3467
515.873	75.8205	73.3304
516.356	75.815	73.3129
516.838	75.8112	73.2911
517.32	75.8135	73.2645
517.802	75.8249	73.235
518.284	75.8441	73.2052
518.766	75.8652	73.1769
519.248	75.8794	73.1507
519.73	75.8791	73.1264
520.212	75.8612	73.104
520.695	75.8288	73.0849
521.177	75.7902	73.0709
521.659	75.7557	73.0642
522.141	75.7335	73.0644
522.623	75.7272	73.0693
523.105	75.7351	73.074
523.587	75.752	73.0733
524.069	75.7724	73.0628
524.552	75.7921	73.0409
525.034	75.8095	73.0087
525.516	75.8246	72.9699
525.998	75.8371	72.929
526.48	75.8459	72.8906
526.962	75.8487	72.8582
527.444	75.8435	72.8344
527.927	75.8304	72.8205
528.409	75.8124	72.817
528.891	75.7947	72.8227
529.373	75.7828	72.8345
529.855	75.7809	72.8478
530.337	75.7904	72.8575
530.819	75.8103	72.8604
531.301	75.8382	72.8567
531.783	75.8723	72.8505
532.266	75.9119	72.8484
532.748	75.9569	72.8569
533.23	76.007	72.8795
533.712	76.0599	72.915
534.194	76.1112	72.9577
534.676	76.1557	73.0001
535.158	76.1899	73.0363
535.64	76.213	73.0647
536.123	76.2287	73.0884
536.605	76.2435	73.1141
537.087	76.2642	73.1481
537.569	76.2957	73.1944
538.051	76.3386	73.2526
538.533	76.3903	73.3192
539.015	76.4462	73.3894
539.497	76.502	73.4593
539.98	76.5559	73.5275
540.462	76.6079	73.594
540.944	76.6598	73.659
541.426	76.7131	73.7216
541.908	76.7679	73.7792
542.39	76.8233	73.8293
542.872	76.8776	73.8706
543.354	76.9298	73.9053
543.837	76.9798	73.9385
544.319	77.0283	73.9766
544.801	77.0762	74.0244
545.283	77.1234	74.0822
545.765	77.1693	74.1457
546.247	77.2133	74.2068
546.729	77.2555	74.2575
547.211	77.2978	74.2926
547.694	77.3435	74.3122
548.176	77.3956	74.3206
548.658	77.4547	74.3252
549.14	77.5188	74.333
549.622	77.5826	74.3487
550.104	77.6398	74.3744
550.586	77.6853	74.4099
551.068	77.7174	74.4545
551.551	77.738	74.508
552.033	77.7515	74.57
552.515	77.7629	74.6393
552.997	77.7753	74.7123
553.479	77.7895	74.7838
553.961	77.8043	74.8477
554.443	77.8184	74.8995
554.925	77.8318	74.9382
555.408	77.8464	74.967
555.89	77.8655	74.9921
556.372	77.8918	75.0203
556.854	77.9258	75.0559
557.336	77.9657	75.0989
557.818	78.0083	75.1459
558.3	78.0507	75.1914
558.783	78.092	75.2307
559.264	78.134	75.2624
559.747	78.1801	75.2888
560.229	78.2331	75.315
560.711	78.2938	75.3466
561.193	78.3596	75.388
561.675	78.4259	75.4406
562.157	78.4874	75.5029
562.639	78.5407	75.5719
563.122	78.5849	75.6436
563.604	78.6218	75.7143
564.086	78.6543	75.7811
564.568	78.6849	75.8419
565.05	78.715	75.8954
565.532	78.7452	75.9415
566.014	78.7757	75.9812
566.496	78.8078	76.0165
566.979	78.8439	76.0503
567.461	78.8866	76.085
567.943	78.9373	76.1212
568.425	78.9945	76.1579
568.907	79.0544	76.192
569.389	79.1112	76.22
569.871	79.16	76.2393
570.353	79.1977	76.2495
570.836	79.2249	76.2528
571.318	79.2446	76.253
571.8	79.261	76.2541
572.282	79.2771	76.2594
572.764	79.2942	76.2704
573.246	79.3113	76.2879
573.728	79.3272	76.3122
574.21	79.3407	76.3441
574.692	79.3527	76.3851
575.175	79.3651	76.4361
575.657	79.3805	76.496
576.139	79.4009	76.5613
576.621	79.4272	76.6259
577.103	79.4592	76.6832
577.585	79.4964	76.7282
578.067	79.5392	76.7594
578.55	79.5879	76.7799
579.032	79.6429	76.7957
579.514	79.7027	76.8142
579.996	79.7635	76.8415
580.478	79.8192	76.8805
580.96	79.8635	76.9303
581.442	79.8917	76.9873
581.924	79.903	77.0471
582.407	79.9007	77.1057
582.889	79.8917	77.1609
583.371	79.8835	77.2121
583.853	79.8823	77.2593
584.335	79.8915	77.303
584.817	79.9111	77.343
585.299	79.9392	77.3789
585.781	79.9733	77.4101
586.264	80.0117	77.4367
586.746	80.0534	77.4593
587.228	80.0972	77.4792
587.71	80.1412	77.4978
588.192	80.182	77.517
588.674	80.2155	77.5385
589.156	80.2387	77.5643
589.638	80.2504	77.5958
590.12	80.2526	77.6336
590.603	80.2494	77.6764
591.085	80.246	77.7208
591.567	80.2463	77.7617
592.049	80.2521	77.7934
592.531	80.2627	77.8115
593.013	80.2762	77.8148
593.495	80.2907	77.806
593.977	80.3058	77.791
594.46	80.3224	77.7775
594.942	80.3422	77.772
595.424	80.3662	77.779
595.906	80.394	77.7991
596.388	80.4242	77.8303
596.87	80.4547	77.8691
597.352	80.4841	77.9118
597.835	80.5124	77.9556
598.317	80.5407	77.9988
598.799	80.5707	78.04
599.281	80.6031	78.0778
599.763	80.6369	78.1104
600.245	80.6699	78.1364
600.727	80.699	78.1551
601.209	80.7221	78.1673
601.692	80.7383	78.175
602.174	80.7484	78.1805
602.656	80.7546	78.1854
603.138	80.7591	78.1897
603.62	80.7633	78.1919
604.102	80.7678	78.19
604.584	80.7726	78.1829
605.066	80.7775	78.1715
605.548	80.7825	78.1592
606.031	80.7879	78.1501
606.513	80.7936	78.1481
606.995	80.7992	78.1548
607.477	80.8036	78.1689
607.959	80.8054	78.187
608.441	80.8043	78.2046
608.923	80.8007	78.2182
609.405	80.7965	78.2263
609.888	80.7942	78.2296
610.37	80.7955	78.2301
610.852	80.8009	78.2298
611.334	80.8088	78.2301
611.816	80.8168	78.2311
612.298	80.8221	78.2327
612.78	80.8229	78.2345
613.263	80.8189	78.237
613.745	80.8115	78.2413
614.227	80.8024	78.2484
614.709	80.7936	78.2586
615.191	80.7864	78.271
615.673	80.782	78.2833
616.155	80.7817	78.2932
616.637	80.787	78.2987
617.12	80.7995	78.2991
617.602	80.8199	78.2955
618.084	80.8474	78.2902
618.566	80.8788	78.2858
619.048	80.9094	78.285
619.53	80.9345	78.2891
620.012	80.951	78.2988
620.494	80.9587	78.3135
620.976	80.9601	78.3319
621.459	80.9599	78.3518
621.941	80.9625	78.3707
622.423	80.9708	78.386
622.905	80.985	78.3958
623.387	81.0028	78.4
623.869	81.0213	78.4001
624.351	81.0378	78.3993
624.833	81.0517	78.4017
625.316	81.0639	78.4106
625.798	81.0763	78.4276
626.28	81.0906	78.4517
626.762	81.1068	78.4797
627.244	81.1231	78.5073
627.726	81.1368	78.5305
628.208	81.1452	78.5462
628.691	81.1464	78.5529
629.173	81.1402	78.5507
629.655	81.1275	78.54
630.137	81.1102	78.5217
630.619	81.09	78.4968
631.101	81.0684	78.4672
631.583	81.047	78.4354
632.065	81.0268	78.4051
632.548	81.0092	78.3802
633.03	80.995	78.3638
633.512	80.9844	78.3568
633.994	80.9767	78.3576
634.476	80.9702	78.3624
634.958	80.9631	78.3662
635.44	80.9539	78.3649
635.922	80.942	78.3563
636.404	80.9279	78.3406
636.887	80.9129	78.32
637.369	80.898	78.2975
637.851	80.8839	78.2761
638.333	80.8705	78.2578
638.815	80.8574	78.244
639.297	80.8445	78.2352
639.779	80.8325	78.232
640.261	80.8227	78.2343
640.744	80.8164	78.2414
641.226	80.8143	78.2514
641.708	80.816	78.2615
642.19	80.8208	78.2686
642.672	80.8274	78.2704
643.154	80.8357	78.2665
643.636	80.8462	78.2587
644.119	80.8607	78.2503
644.601	80.8803	78.2454
645.083	80.9052	78.2466
645.565	80.934	78.255
646.047	80.9644	78.2696
646.529	80.9939	78.2886
647.011	81.0218	78.31
647.493	81.0492	78.3332
647.976	81.0791	78.3586
648.458	81.1151	78.3875
648.94	81.1592	78.4208
649.422	81.2109	78.4586
649.904	81.2672	78.5004
650.386	81.3235	78.5456
650.868	81.376	78.5941
651.35	81.4224	78.6468
651.832	81.4634	78.7048
652.315	81.502	78.769
652.797	81.5419	78.8389
653.279	81.5863	78.9125
653.761	81.6367	78.9862
654.243	81.693	79.0568
654.725	81.7534	79.1219
655.207	81.816	79.1804
655.689	81.879	79.2332
656.172	81.9405	79.2817
656.654	81.9993	79.3273
657.136	82.0537	79.3706
657.618	82.1028	79.4119
658.1	82.1463	79.4513
658.582	82.1852	79.4901
659.064	82.2226	79.531
659.546	82.2624	79.5769
660.029	82.3086	79.6308
660.511	82.3635	79.6935
660.993	82.4269	79.764
661.475	82.4955	79.839
661.957	82.5646	79.9137
662.439	82.6285	79.9836
662.921	82.6833	80.0451
663.403	82.7274	80.0964
663.886	82.7619	80.1376
664.368	82.7901	80.1702
664.85	82.8156	80.1967
665.332	82.8422	80.2204
665.814	82.8734	80.2464
666.296	82.913	80.282
666.778	82.9644	80.3373
667.26	83.0297	80.4219
667.743	83.1059	80.5378
668.225	83.1825	80.6705
668.707	83.2456	80.7929
669.189	83.2867	80.883
669.671	83.3064	80.9359
670.153	83.3113	80.9603
670.635	83.309	80.9696
671.117	83.3064	80.9763
671.6	83.3091	80.9896
672.082	83.3207	81.0154
672.564	83.3432	81.055
673.046	83.3756	81.1052
673.528	83.4146	81.1601
674.01	83.4558	81.2126
674.492	83.495	81.2573
674.975	83.5296	81.2915
675.457	83.5587	81.3159
675.939	83.5827	81.3324
676.421	83.6025	81.3436
676.903	83.6185	81.3511
677.385	83.6308	81.3554
677.867	83.6395	81.357
678.349	83.6451	81.3562
678.831	83.6491	81.3544
679.314	83.6534	81.3536
679.796	83.6599	81.3558
680.278	83.6695	81.3623
680.76	83.6812	81.3733
681.242	83.6933	81.3883
681.724	83.703	81.4059
682.206	83.7085	81.4254
682.688	83.7092	81.4461
683.17	83.7062	81.4674
683.653	83.7015	81.488
684.135	83.6976	81.5062
684.617	83.6962	81.5198
685.099	83.6986	81.5271
685.581	83.7049	81.5282
686.063	83.7152	81.5256
686.545	83.7297	81.5233
687.028	83.7486	81.5259
687.51	83.7719	81.5369
687.992	83.7989	81.5568
688.474	83.8276	81.5829
688.956	83.8559	81.6099
689.438	83.8816	81.6323
689.92	83.9035	81.6459
690.403	83.9218	81.6495
690.885	83.9375	81.6451
691.367	83.9523	81.6371
691.849	83.9673	81.6302
692.331	83.9825	81.6286
692.813	83.9968	81.6343
693.295	84.0091	81.6474
693.777	84.0181	81.6667
694.259	84.0241	81.6899
694.742	84.0283	81.715
695.224	84.0324	81.7398
695.706	84.0381	81.7627
696.188	84.046	81.7828
696.67	84.0559	81.7997
697.152	84.0664	81.8141
697.634	84.0764	81.8276
698.116	84.0852	81.8425
698.598	84.0935	81.861
699.081	84.1027	81.8847
699.563	84.1146	81.9135
700.045	84.1307	81.9461
700.527	84.1515	81.9802
701.009	84.1766	82.0134
701.491	84.2044	82.0439
701.973	84.2332	82.0707
702.456	84.2613	82.0941
702.938	84.2873	82.1142
703.42	84.3107	82.1314
703.902	84.3314	82.146
704.384	84.35	82.1583
704.866	84.3674	82.1691
705.348	84.3851	82.1805
705.83	84.4042	82.1949
706.312	84.4257	82.2149
706.795	84.4501	82.2422
707.277	84.4773	82.2769
707.759	84.5067	82.3174
708.241	84.5377	82.361
708.723	84.5698	82.4049
709.205	84.6024	82.4469
709.687	84.635	82.4861
710.17	84.6668	82.5225
710.652	84.6961	82.5563
711.134	84.721	82.5872
711.616	84.7395	82.6142
712.098	84.7507	82.636
712.58	84.7553	82.6515
713.062	84.7554	82.6608
713.544	84.7543	82.6655
714.027	84.7552	82.6682
714.509	84.7603	82.6717
714.991	84.7696	82.6782
715.473	84.7809	82.688
715.955	84.7911	82.7002
716.437	84.7968	82.7125
716.919	84.7959	82.7223
717.401	84.7879	82.7273
717.884	84.7738	82.7261
718.366	84.7557	82.7177
718.848	84.7349	82.7021
719.33	84.7122	82.6791
719.812	84.6872	82.6493
720.294	84.6588	82.6134
720.776	84.6259	82.5728
721.258	84.5884	82.529
721.74	84.5466	82.4841
722.223	84.5019	82.4393
722.705	84.4557	82.3954
723.187	84.4095	82.3524
723.669	84.3642	82.3098
724.151	84.3207	82.2669
724.633	84.2801	82.2237
725.115	84.2434	82.1809
725.597	84.2118	82.1401
726.08	84.1862	82.1031
726.562	84.1671	82.072
727.044	84.1545	82.0485
727.526	84.148	82.0345
728.008	84.1477	82.0314
728.49	84.1543	82.0404
728.972	84.1689	82.0624
729.455	84.193	82.0971
729.937	84.2273	82.1427
730.419	84.2714	82.1961
730.901	84.3229	82.2534
731.383	84.3784	82.3109
731.865	84.4343	82.366
732.347	84.4872	82.4184
732.829	84.5357	82.4694
733.312	84.5794	82.5209
733.794	84.6196	82.5748
734.276	84.6581	82.6311
734.758	84.6967	82.6886
735.24	84.7368	82.7447
735.722	84.7795	82.7969
736.204	84.8252	82.8439
736.686	84.8741	82.8862
737.168	84.9254	82.9253
737.651	84.9778	82.9636
738.133	85.0289	83.0025
738.615	85.0763	83.0422
739.097	85.1174	83.082
739.579	85.1506	83.1204
740.061	85.1755	83.1562
740.543	85.193	83.1894
741.025	85.2048	83.2207
741.508	85.2127	83.2513
741.99	85.2178	83.2819
742.472	85.2207	83.3124
742.954	85.2214	83.3418
743.436	85.2203	83.3684
743.918	85.2182	83.3908
744.4	85.2167	83.4086
744.883	85.2178	83.4225
745.365	85.2228	83.434
745.847	85.2322	83.4445
746.329	85.2448	83.4555
746.811	85.2585	83.4674
747.293	85.2708	83.4797
747.775	85.2797	83.4918
748.257	85.2847	83.5025
748.74	85.2864	83.5112
749.222	85.2866	83.5172
749.704	85.287	83.5206
750.186	85.2889	83.5219
750.668	85.293	83.5216
751.15	85.299	83.5213
751.632	85.3063	83.522
752.114	85.3139	83.525
752.596	85.321	83.5308
753.079	85.3268	83.5389
753.561	85.3302	83.5483
754.043	85.3301	83.5572
754.525	85.3257	83.5644
755.007	85.3168	83.5692
755.489	85.3042	83.5725
755.971	85.2895	83.5755
756.453	85.2746	83.5797
756.936	85.2611	83.5856
757.418	85.2498	83.5923
757.9	85.2397	83.5975
758.382	85.2291	83.5983
758.864	85.2154	83.5922
759.346	85.1967	83.5782
759.828	85.1719	83.5568
760.311	85.141	83.5297
760.793	85.1048	83.4993
761.275	85.0647	83.4668
761.757	85.0219	83.4327
762.239	84.9771	83.3965
762.721	84.9309	83.3571
763.203	84.8841	83.3145
763.685	84.8375	83.2698
764.168	84.7925	83.2255
764.65	84.751	83.1848
765.132	84.7142	83.1506
765.614	84.6834	83.1247
766.096	84.659	83.1071
766.578	84.6406	83.0966
767.06	84.6272	83.0908
767.542	84.6175	83.0871
768.024	84.6094	83.0832
768.507	84.6007	83.0775
768.989	84.5891	83.0686
769.471	84.5723	83.0558
769.953	84.5491	83.0388
770.435	84.5192	83.0175
770.917	84.4834	82.9921
771.399	84.4432	82.963
771.881	84.3998	82.9298
772.364	84.3534	82.8919
772.846	84.3027	82.8475
773.328	84.2453	82.7947
773.81	84.1782	82.7312
774.292	84.0989	82.6557
774.774	84.0064	82.5679
775.256	83.9013	82.4681
775.739	83.7856	82.3581
776.221	83.6624	82.2395
776.703	83.5346	82.1139
777.185	83.4055	81.9828
777.667	83.2783	81.8484
778.149	83.1567	81.7134
778.631	83.0452	81.5824
779.113	82.9483	81.4608
779.596	82.8701	81.3546
780.078	82.813	81.2687
780.56	82.7766	81.2063
781.042	82.7582	81.1677
781.524	82.754	81.1515
782.006	82.7602	81.155
782.488	82.7756	81.1757
782.97	82.801	81.2123
783.452	82.8393	81.2643
783.935	82.8935	81.3315
784.417	82.9647	81.4129
784.899	83.051	81.506
785.381	83.1474	81.6072
785.863	83.2473	81.7123
786.345	83.3448	81.8175
786.827	83.4355	81.9205
787.309	83.5179	82.0203
787.792	83.5926	82.117
788.274	83.6612	82.2106
788.756	83.7255	82.301
789.238	83.7863	82.3873
789.72	83.8438	82.4684
790.202	83.8981	82.543
790.684	83.9493	82.6103
791.167	83.9977	82.6699
791.649	84.0435	82.7211
792.131	84.0859	82.7627
792.613	84.1228	82.7934
793.095	84.1515	82.8119
793.577	84.1696	82.8182
794.059	84.1762	82.8139
794.541	84.1732	82.8028
795.023	84.1652	82.7902
795.506	84.1587	82.7818
795.988	84.1604	82.7827
796.47	84.1757	82.7961
796.952	84.2077	82.8231
797.434	84.2564	82.8632
797.916	84.3199	82.9147
798.398	84.3945	82.9758
798.88	84.4762	83.0446
799.362	84.5606	83.1191
799.845	84.6435	83.1969
800.327	84.7211	83.2752
800.809	84.7905	83.3508
801.291	84.8501	83.4208
801.773	84.8997	83.4833
802.255	84.9406	83.5379
802.737	84.975	83.5856
803.22	85.0045	83.6282
803.702	85.0299	83.6674
804.184	85.0505	83.7047
804.666	85.0645	83.7405
805.148	85.0702	83.774
805.63	85.0673	83.8038
806.112	85.0578	83.8284
806.595	85.0458	83.8459
807.077	85.0363	83.8549
807.559	85.0337	83.8542
808.041	85.0401	83.8434
808.523	85.0543	83.8231
809.005	85.0726	83.7951
809.487	85.09	83.762
809.969	85.1018	83.727
810.451	85.1054	83.6932
810.934	85.1005	83.6628
811.416	85.089	83.6366
811.898	85.0737	83.6142
812.38	85.0577	83.5947
812.862	85.0429	83.5771
813.344	85.0301	83.5612
813.826	85.0194	83.5474
814.308	85.0101	83.5365
814.79	85.0019	83.5289
815.273	84.9946	83.5241
815.755	84.9882	83.5207
816.237	84.983	83.5167
816.719	84.9789	83.5108
817.201	84.9763	83.5021
817.683	84.9751	83.4913
818.165	84.9754	83.4792
818.648	84.977	83.4669
819.13	84.9792	83.4539
819.612	84.9812	83.4392
820.094	84.9822	83.4212
820.576	84.9816	83.3986
821.058	84.98	83.3718
821.54	84.9784	83.3432
822.023	84.9791	83.316
822.505	84.9842	83.2939
822.987	84.9954	83.2791
823.469	85.0133	83.272
823.951	85.037	83.2713
824.433	85.0645	83.274
824.915	85.0933	83.2776
825.397	85.1212	83.2804
825.879	85.1461	83.2823
826.362	85.1672	83.284
826.844	85.184	83.2866
827.326	85.1968	83.2915
827.808	85.2061	83.2992
828.29	85.213	83.3104
828.772	85.2189	83.3258
829.254	85.2253	83.3464
829.736	85.2339	83.373
830.218	85.246	83.4056
830.701	85.2621	83.4428
831.183	85.2819	83.4816
831.665	85.3043	83.5181
832.147	85.3284	83.5485
832.629	85.3532	83.5705
833.111	85.3784	83.5837
833.593	85.4045	83.5901
834.076	85.4322	83.5929
834.558	85.4622	83.5959
835.04	85.495	83.6019
835.522	85.5304	83.6129
836.004	85.5678	83.6299
836.486	85.6062	83.6533
836.968	85.6442	83.6836
837.45	85.6804	83.7211
837.933	85.7132	83.766
838.415	85.7415	83.8177
838.897	85.7646	83.8744
839.379	85.7831	83.9339
839.861	85.7987	83.9932
840.343	85.8144	84.0503
840.825	85.8333	84.1037
841.307	85.8582	84.1531
841.79	85.8902	84.1987
842.272	85.9286	84.2408
842.754	85.9708	84.2798
843.236	86.0131	84.3158
843.718	86.0524	84.3497
844.2	86.0867	84.3829
844.682	86.1157	84.4177
845.164	86.1406	84.4569
845.646	86.1632	84.5025
846.129	86.1852	84.555
846.611	86.2074	84.613
847.093	86.23	84.6732
847.575	86.2524	84.7312
848.057	86.2744	84.7833
848.539	86.2959	84.8271
849.021	86.3172	84.8618
849.504	86.3388	84.8886
849.986	86.3606	84.9099
850.468	86.3823	84.9282
850.95	86.4035	84.946
851.432	86.424	84.9651
851.914	86.444	84.9871
852.396	86.4643	85.0128
852.878	86.4857	85.0426
853.361	86.5085	85.0759
853.843	86.532	85.1111
854.325	86.5544	85.1454
854.807	86.5735	85.1758
855.289	86.5875	85.1992
855.771	86.5958	85.2139
856.253	86.5992	85.2205
856.735	86.6002	85.2215
857.217	86.6015	85.221
857.7	86.6054	85.224
858.182	86.6132	85.2349
858.664	86.625	85.2566
859.146	86.6402	85.29
859.628	86.6582	85.3338
860.11	86.6788	85.385
860.592	86.7022	85.4396
861.074	86.7291	85.4936
861.557	86.7596	85.5438
862.039	86.7931	85.588
862.521	86.8282	85.6259
863.003	86.8632	85.6586
863.485	86.8964	85.6885
863.967	86.927	85.7184
864.449	86.9548	85.7509
864.932	86.9803	85.7872
865.414	87.0041	85.8274
865.896	87.0266	85.8704
866.378	87.0479	85.9143
866.86	87.0682	85.9573
867.342	87.0875	85.9978
867.824	87.106	86.0348
868.306	87.1244	86.0676
868.788	87.143	86.0958
869.271	87.1619	86.1189
869.753	87.1811	86.1368
870.235	87.2004	86.1497
870.717	87.2199	86.1586
871.199	87.2404	86.1648
871.681	87.2627	86.1702
872.163	87.2876	86.1758
872.645	87.3149	86.182
873.128	87.3434	86.1875
873.61	87.3705	86.1901
874.092	87.3933	86.1873
874.574	87.4094	86.1772
875.056	87.4178	86.1592
875.538	87.4194	86.1346
876.02	87.4166	86.1059
876.503	87.4122	86.0766
876.985	87.4086	86.0503
877.467	87.4071	86.0297
877.949	87.4072	86.0165
878.431	87.4078	86.0108
878.913	87.4072	86.0114
879.395	87.4044	86.016
879.877	87.3991	86.0213
880.36	87.3918	86.0243
880.842	87.3835	86.0219
881.324	87.3754	86.0128
881.806	87.3685	85.9975
882.288	87.3642	85.9784
882.77	87.3637	85.9593
883.252	87.3688	85.9439
883.734	87.3806	85.9348
884.216	87.3996	85.9328
884.699	87.4251	85.9362
885.181	87.4549	85.942
885.663	87.4859	85.9469
886.145	87.5151	85.9486
886.627	87.5405	85.9463
887.109	87.5614	85.9405
887.591	87.5789	85.9326
888.073	87.5946	85.9238
888.556	87.6102	85.915
889.038	87.6266	85.907
889.52	87.644	85.9011
890.002	87.6619	85.9001
890.484	87.6803	85.9082
890.966	87.6995	85.9298
891.448	87.721	85.9685
891.931	87.7462	86.0249
892.413	87.7767	86.0959
892.895	87.8124	86.1751
893.377	87.8525	86.2548
893.859	87.8949	86.3277
894.341	87.9375	86.3897
894.823	87.9789	86.4405
895.305	88.0188	86.4832
895.788	88.0587	86.5229
896.27	88.1002	86.5647
896.752	88.1454	86.6123
897.234	88.1956	86.6676
897.716	88.2505	86.7308
898.198	88.3089	86.8013
898.68	88.3682	86.8782
899.162	88.426	86.9601
899.644	88.4798	87.0456
900.127	88.5284	87.132
900.609	88.5715	87.2159
901.091	88.6103	87.2934
901.573	88.6468	87.3613
902.055	88.683	87.4175
902.537	88.7205	87.462
903.019	88.7592	87.4963
903.501	88.7976	87.5226
903.984	88.8325	87.5434
904.466	88.8601	87.5604
904.948	88.8769	87.574
905.43	88.8807	87.5843
905.912	88.8716	87.5905
906.394	88.8511	87.5917
906.876	88.8224	87.5869
907.359	88.7885	87.5747
907.841	88.7515	87.5533
908.323	88.7121	87.5208
908.805	88.6696	87.4762
909.287	88.6226	87.4194
909.769	88.5697	87.3522
910.251	88.5102	87.2779
910.733	88.4446	87.2005
911.216	88.3741	87.1238
911.698	88.3003	87.0498
912.18	88.2248	86.9786
912.662	88.1486	86.9086
913.144	88.0728	86.8375
913.626	87.9985	86.7635
914.108	87.9268	86.686
914.59	87.8595	86.606
915.072	87.7979	86.5251
915.555	87.7427	86.4452
916.037	87.6934	86.3672
916.519	87.6482	86.2913
917.001	87.6045	86.2171
917.483	87.5597	86.1443
917.965	87.5121	86.0735
918.447	87.4613	86.0059
918.929	87.4086	85.9427
919.412	87.356	85.8846
919.894	87.3063	85.8314
920.376	87.262	85.7816
920.858	87.2252	85.734
921.34	87.1974	85.6876
921.822	87.1792	85.6434
922.304	87.1704	85.6036
922.786	87.1698	85.5713
923.269	87.1751	85.549
923.751	87.1828	85.5375
924.233	87.1891	85.5356
924.715	87.1906	85.5398
925.197	87.1848	85.546
925.679	87.1715	85.55
926.161	87.152	85.5485
926.643	87.1293	85.5396
927.125	87.1065	85.5227
927.608	87.0865	85.4978
928.09	87.0704	85.4658
928.572	87.0579	85.4282
929.054	87.0475	85.387
929.536	87.0367	85.3452
930.018	87.0234	85.3057
930.5	87.0055	85.2711
930.983	86.982	85.2424
931.465	86.9523	85.219
931.947	86.9165	85.1981
932.429	86.8753	85.176
932.911	86.8296	85.1491
933.393	86.7806	85.1151
933.875	86.73	85.0737
934.357	86.679	85.0266
934.84	86.6289	84.9765
935.322	86.5799	84.9266
935.804	86.5318	84.879
936.286	86.4839	84.8351
936.768	86.4356	84.7949
937.25	86.3866	84.7582
937.732	86.3372	84.7247
938.214	86.2881	84.694
938.697	86.2397	84.6659
939.179	86.1922	84.6394
939.661	86.1449	84.6132
940.143	86.0962	84.5851
940.625	86.044	84.5527
941.107	85.9865	84.5134
941.589	85.9219	84.4655
942.071	85.8496	84.4077
942.554	85.7693	84.3397
943.036	85.6813	84.2613
943.518	85.5863	84.1731
944	85.485	84.0752
944.482	85.3782	83.9682
944.964	85.2667	83.8526
945.446	85.1516	83.7294
945.928	85.034	83.5997
946.411	84.9148	83.4647
946.893	84.7947	83.3254
947.375	84.6743	83.1826
947.857	84.5535	83.0369
948.339	84.4328	82.8888
948.821	84.3123	82.7383
949.303	84.193	82.5859
949.785	84.0761	82.4319
950.268	83.9627	82.2761
950.75	83.8539	82.1184
951.232	83.7506	81.9587
951.714	83.6528	81.797
952.196	83.5604	81.6337
952.678	83.473	81.4698
953.16	83.39	81.3064
953.643	83.3106	81.1446
954.125	83.234	80.9852
954.607	83.1593	80.8282
955.089	83.086	80.6732
955.571	83.0137	80.5201
956.053	82.9431	80.3692
956.535	82.8751	80.2221
957.017	82.8111	80.0808
957.5	82.7525	79.9477
957.982	82.7004	79.8247
958.464	82.6553	79.7126
958.946	82.6175	79.6117
959.428	82.5871	79.5212
959.91	82.5646	79.4407
960.392	82.5507	79.3698
960.874	82.5462	79.3091
961.356	82.5513	79.2591
961.839	82.5657	79.2202
962.321	82.588	79.1922
962.803	82.6167	79.1749
963.285	82.6507	79.1679
963.767	82.6894	79.1715
964.249	82.7338	79.1865
964.731	82.7848	79.2139
965.213	82.8439	79.2544
965.696	82.9112	79.3079
966.178	82.9858	79.3734
966.66	83.0657	79.4496
967.142	83.1486	79.5354
967.624	83.233	79.631
968.106	83.3184	79.7377
968.588	83.4057	79.8576
969.07	83.4966	79.9924
969.553	83.5925	80.1422
970.035	83.6942	80.3052
970.517	83.8013	80.4782
970.999	83.9125	80.6573
971.481	84.026	80.8393
971.963	84.1405	81.0223
972.445	84.2552	81.2061
972.927	84.37	81.3915
973.409	84.4855	81.5793
973.892	84.6021	81.7695
974.374	84.7205	81.9615
974.856	84.8405	82.1539
975.338	84.9621	82.3452
975.82	85.0846	82.5341
976.302	85.2071	82.7198
976.784	85.3282	82.9014
977.266	85.4462	83.0781
977.749	85.559	83.2486
978.231	85.6649	83.4118
978.713	85.7626	83.567
979.195	85.8517	83.7145
979.677	85.9323	83.8551
980.159	86.0051	83.9901
980.641	86.0709	84.1203
981.124	86.13	84.245
981.606	86.1823	84.3621
982.088	86.2273	84.4688
982.57	86.2641	84.5617
983.052	86.292	84.6388
983.534	86.3104	84.6996
984.016	86.319	84.7453
984.498	86.3174	84.7782
984.981	86.3051	84.8007
985.463	86.2814	84.8145
985.945	86.2454	84.8202
986.427	86.1968	84.817
986.909	86.1357	84.8037
987.391	86.0632	84.7791
987.873	85.981	84.7424
988.355	85.8914	84.6931
988.837	85.7964	84.6311
989.32	85.6976	84.5564
989.802	85.5957	84.469
990.284	85.4908	84.3692
990.766	85.3823	84.2582
991.248	85.2698	84.1377
991.73	85.1528	84.0099
992.212	85.031	83.8775
992.694	84.9047	83.7421
993.177	84.7741	83.6045
993.659	84.6395	83.4644
994.141	84.5017	83.3211
994.623	84.3613	83.1741
995.105	84.2196	83.0235
995.587	84.0776	82.8705
996.069	83.9367	82.7167
996.552	83.7976	82.5635
997.034	83.6607	82.4114
997.516	83.5257	82.2597
997.998	83.3923	82.1074
998.48	83.2604	81.9535
998.962	83.1302	81.7981
999.444	83.0027	81.6424
999.926	82.8791	81.4884
1000.41	82.7609	81.3379
1000.89	82.6485	81.1919
1001.37	82.5423	81.05
1001.86	82.4417	80.911
1002.34	82.3461	80.7739
1002.82	82.255	80.6389
1003.3	82.1683	80.5073
1003.78	82.0863	80.3821
1004.27	82.0097	80.2658
1004.75	81.9389	80.1603
1005.23	81.8742	80.0653
1005.71	81.8156	79.9787
1006.19	81.7632	79.8975
1006.68	81.717	79.8189
1007.16	81.6772	79.7415
1007.64	81.6439	79.6656
1008.12	81.6171	79.5928
1008.61	81.5967	79.5253
1009.09	81.5825	79.465
1009.57	81.5744	79.413
1010.05	81.5725	79.3699
1010.53	81.5768	79.336
1011.01	81.587	79.3118
1011.5	81.6027	79.298
1011.98	81.6226	79.2951
1012.46	81.6448	79.3029
1012.94	81.6678	79.3201
1013.43	81.6904	79.3442
1013.91	81.7124	79.3722
1014.39	81.7346	79.401
1014.87	81.7581	79.4282
1015.35	81.7839	79.4526
1015.84	81.8119	79.4737
1016.32	81.8415	79.4916
1016.8	81.8711	79.5066
1017.28	81.8994	79.5195
1017.76	81.9257	79.531
1018.25	81.9504	79.5424
1018.73	81.9744	79.5551
1019.21	81.9991	79.5709
1019.69	82.0251	79.5911
1020.18	82.0524	79.6164
1020.66	82.0802	79.6462
1021.14	82.1079	79.6792
1021.62	82.135	79.7136
1022.1	82.1617	79.7477
1022.59	82.1885	79.7802
1023.07	82.2158	79.8107
1023.55	82.2433	79.8389
1024.03	82.2699	79.8647
1024.52	82.294	79.8879
1025	82.3144	79.9079
1025.48	82.3306	79.9242
1025.96	82.3432	79.9363
1026.44	82.3538	79.9442
1026.92	82.3634	79.9485
1027.41	82.3724	79.9496
1027.89	82.3794	79.9481
1028.37	82.3819	79.9442
1028.85	82.3772	79.9375
1029.34	82.3633	79.9275
1029.82	82.3401	79.913
1030.3	82.3094	79.893
1030.78	82.274	79.8667
1031.26	82.2375	79.8338
1031.75	82.2023	79.7943
1032.23	82.1697	79.7493
1032.71	82.1395	79.7002
1033.19	82.1104	79.649
1033.67	82.0809	79.5975
1034.16	82.0494	79.5464
1034.64	82.0146	79.4956
1035.12	81.9751	79.4433
1035.6	81.9299	79.3868
1036.09	81.878	79.3235
1036.57	81.8188	79.2518
1037.05	81.7529	79.1712
1037.53	81.6812	79.0832
1038.01	81.6057	78.9898
1038.5	81.5279	78.893
1038.98	81.4489	78.7938
1039.46	81.3686	78.6914
1039.94	81.2859	78.584
1040.42	81.1993	78.4697
1040.91	81.1078	78.347
1041.39	81.0114	78.2163
1041.87	80.9112	78.0786
1042.35	80.8088	77.9358
1042.84	80.7057	77.7889
1043.32	80.6022	77.6378
1043.8	80.4976	77.4807
1044.28	80.3903	77.3157
1044.76	80.2789	77.1412
1045.25	80.1626	76.9574
1045.73	80.0419	76.7665
1046.21	79.9181	76.5719
1046.69	79.7931	76.3773
1047.17	79.6687	76.1856
1047.66	79.5459	75.9984
1048.14	79.4255	75.8159
1048.62	79.3079	75.6379
1049.1	79.1938	75.4647
1049.59	79.0848	75.2975
1050.07	78.9825	75.1384
1050.55	78.8883	74.9899
1051.03	78.803	74.8537
1051.51	78.7265	74.7307
1052	78.6581	74.6209
1052.48	78.597	74.5238
1052.96	78.5424	74.4389
1053.44	78.4945	74.366
1053.92	78.4535	74.3052
1054.41	78.4198	74.2561
1054.89	78.3934	74.2178
1055.37	78.3742	74.1888
1055.85	78.362	74.1679
1056.34	78.3572	74.1545
1056.82	78.3606	74.1488
1057.3	78.3731	74.1522
1057.78	78.3956	74.1656
1058.26	78.4277	74.1895
1058.75	78.4679	74.2229
1059.23	78.514	74.2638
1059.71	78.5637	74.3098
1060.19	78.6155	74.3593
1060.67	78.6694	74.412
1061.16	78.7262	74.4686
1061.64	78.7874	74.53
1062.12	78.8537	74.5963
1062.6	78.9249	74.6663
1063.09	78.9997	74.7376
1063.57	79.0766	74.8077
1064.05	79.1542	74.8757
1064.53	79.232	74.942
1065.01	79.3106	75.0096
1065.49	79.3903	75.0819
1065.98	79.4715	75.162
1066.46	79.5532	75.2514
1066.94	79.6342	75.3495
1067.42	79.713	75.4543
1067.91	79.7892	75.5632
1068.39	79.8631	75.6741
1068.87	79.9361	75.7858
1069.35	80.0097	75.8972
1069.83	80.0845	76.0072
1070.32	80.1598	76.1141
1070.8	80.2337	76.2154
1071.28	80.3041	76.3089
1071.76	80.3692	76.3935
1072.24	80.4287	76.4695
1072.73	80.4836	76.5383
1073.21	80.5354	76.6019
1073.69	80.5856	76.6615
1074.17	80.6348	76.717
1074.66	80.6823	76.7671
1075.14	80.7269	76.8105
1075.62	80.7675	76.8465
1076.1	80.8037	76.8761
1076.58	80.8358	76.9019
1077.07	80.8651	76.927
1077.55	80.8927	76.9537
1078.03	80.9192	76.9824
1078.51	80.945	77.0116
1078.99	80.9704	77.0387
1079.48	80.9959	77.0615
1079.96	81.0225	77.0794
1080.44	81.0522	77.094
1080.92	81.0867	77.1082
1081.41	81.1269	77.1252
1081.89	81.173	77.1472
1082.37	81.2235	77.1742
1082.85	81.2769	77.2049
1083.33	81.3312	77.2373
1083.82	81.3854	77.2698
1084.3	81.4391	77.302
1084.78	81.4925	77.3346
1085.26	81.5459	77.3693
1085.74	81.5997	77.4071
1086.23	81.6541	77.4488
1086.71	81.7096	77.494
1087.19	81.767	77.5426
1087.67	81.8277	77.5947
1088.15	81.8932	77.6509
1088.64	81.9645	77.7123
1089.12	82.0417	77.7801
1089.6	82.124	77.855
1090.08	82.2102	77.9368
1090.57	82.2993	78.0254
1091.05	82.3912	78.1203
1091.53	82.4869	78.222
1092.01	82.5877	78.3314
1092.49	82.695	78.4493
1092.98	82.809	78.5762
1093.46	82.9289	78.7114
1093.94	83.0527	78.8538
1094.42	83.179	79.0016
1094.9	83.3068	79.1537
1095.39	83.4362	79.3101
1095.87	83.5681	79.4716
1096.35	83.7032	79.6392
1096.83	83.8414	79.8136
1097.32	83.9813	79.9943
1097.8	84.121	80.1797
1098.28	84.2585	80.3674
1098.76	84.3932	80.5552
1099.24	84.5256	80.7416
1099.73	84.6578	80.9261
1100.21	84.7921	81.1093
1100.69	84.9302	81.2918
1101.17	85.0728	81.4748
1101.65	85.2192	81.6588
1102.14	85.3684	81.8448
1102.62	85.5192	82.0337
1103.1	85.6712	82.2266
1103.58	85.8245	82.4243
1104.07	85.9794	82.627
1104.55	86.1357	82.8334
1105.03	86.2922	83.0415
1105.51	86.4475	83.2482
1105.99	86.5999	83.4511
1106.48	86.7485	83.6486
1106.96	86.8937	83.841
1107.44	87.0367	84.0297
1107.92	87.1791	84.2168
1108.4	87.3222	84.4042
1108.89	87.4666	84.5924
1109.37	87.612	84.7812
1109.85	87.7576	84.9692
1110.33	87.9027	85.1551
1110.82	88.047	85.338
1111.3	88.1904	85.5179
1111.78	88.3331	85.6954
1112.26	88.4751	85.8717
1112.74	88.616	86.0477
1113.23	88.755	86.2238
1113.71	88.8916	86.4002
1114.19	89.0253	86.5764
1114.67	89.1565	86.7518
1115.15	89.2856	86.9255
1115.64	89.4131	87.0964
1116.12	89.5394	87.2638
1116.6	89.6643	87.4266
1117.08	89.7876	87.5847
1117.57	89.9095	87.7383
1118.05	90.0304	87.8881
1118.53	90.1513	88.0353
1119.01	90.2731	88.181
1119.49	90.3964	88.3254
1119.97	90.5206	88.4684
1120.46	90.6445	88.6092
1120.94	90.7662	88.7473
1121.42	90.8843	88.8823
1121.9	90.9978	89.0149
1122.39	91.1074	89.1462
1122.87	91.2144	89.2775
1123.35	91.3204	89.4096
1123.83	91.4268	89.5426
1124.31	91.534	89.6754
1124.8	91.6416	89.8065
1125.28	91.7484	89.9345
1125.76	91.8534	90.0586
1126.24	91.9558	90.1787
1126.72	92.0555	90.2957
1127.21	92.1531	90.4106
1127.69	92.2493	90.5243
1128.17	92.3449	90.6372
1128.65	92.4403	90.7492
1129.14	92.5354	90.8598
1129.62	92.6301	90.9684
1130.1	92.7236	91.0744
1130.58	92.8151	91.1773
1131.06	92.9038	91.2763
1131.55	92.9888	91.3705
1132.03	93.0695	91.459
1132.51	93.1455	91.5411
1132.99	93.2169	91.6166
1133.47	93.2842	91.6861
1133.96	93.3481	91.7509
1134.44	93.4098	91.813
1134.92	93.4703	91.8742
1135.4	93.5306	91.9359
1135.88	93.5915	91.9987
1136.37	93.6535	92.0626
1136.85	93.7169	92.1267
1137.33	93.7818	92.1901
1137.81	93.8478	92.2523
1138.3	93.9142	92.3129
1138.78	93.9801	92.3726
1139.26	94.0443	92.4322
1139.74	94.1061	92.493
1140.22	94.165	92.5562
1140.71	94.2212	92.6227
1141.19	94.2752	92.6929
1141.67	94.3278	92.7667
1142.15	94.3796	92.8433
1142.63	94.4308	92.9212
1143.12	94.4812	92.9986
1143.6	94.5303	93.0737
1144.08	94.5778	93.1448
1144.56	94.6236	93.2108
1145.05	94.668	93.2714
1145.53	94.7116	93.3268
1146.01	94.7554	93.3779
1146.49	94.8	93.4257
1146.97	94.8458	93.4712
1147.46	94.8927	93.5155
1147.94	94.9397	93.559
1148.42	94.9856	93.6019
1148.9	95.0286	93.6438
1149.38	95.0666	93.6839
1149.87	95.0979	93.7212
1150.35	95.121	93.7542
1150.83	95.1357	93.782
1151.31	95.1426	93.8038
1151.8	95.1435	93.8193
1152.28	95.1408	93.8287
1152.76	95.1366	93.8326
1153.24	95.1324	93.8316
1153.72	95.1286	93.8263
1154.21	95.1244	93.8173
1154.69	95.1184	93.805
1155.17	95.1089	93.79
1155.65	95.0949	93.7726
1156.13	95.076	93.7532
1156.62	95.0525	93.732
1157.1	95.0245	93.709
1157.58	94.9923	93.6837
1158.06	94.9553	93.6553
1158.55	94.9131	93.6227
1159.03	94.8649	93.5851
1159.51	94.811	93.5417
1159.99	94.752	93.4917
1160.47	94.6895	93.4351
1160.96	94.625	93.3719
1161.44	94.5599	93.3024
1161.92	94.4945	93.227
1162.4	94.4285	93.1467
1162.88	94.3609	93.0629
1163.37	94.2907	92.9771
1163.85	94.2172	92.8913
1164.33	94.1403	92.8073
1164.81	94.0603	92.7264
1165.3	93.9776	92.6493
1165.78	93.8924	92.5758
1166.26	93.8045	92.5045
1166.74	93.7138	92.4336
1167.22	93.6203	92.361
1167.71	93.5247	92.2848
1168.19	93.4282	92.2038
1168.67	93.3323	92.1178
1169.15	93.2385	92.0278
1169.63	93.1473	91.9354
1170.12	93.0585	91.8429
1170.6	92.971	91.7523
1171.08	92.8834	91.6651
1171.56	92.7948	91.5816
1172.05	92.7051	91.5011
1172.53	92.6153	91.422
1173.01	92.5269	91.3421
1173.49	92.441	91.2594
1173.97	92.3582	91.1723
1174.45	92.2778	91.0801
1174.94	92.1981	90.9834
1175.42	92.1171	90.8835
1175.9	92.0334	90.7824
1176.38	91.9462	90.6819
1176.87	91.8561	90.5837
1177.35	91.7644	90.4884
1177.83	91.6725	90.396
1178.31	91.5814	90.3057
1178.8	91.4914	90.2167
1179.28	91.4024	90.128
1179.76	91.3143	90.0393
1180.24	91.2269	89.9509
1180.72	91.1409	89.8635
1181.2	91.0569	89.7779
1181.69	90.9755	89.6942
1182.17	90.8965	89.6126
1182.65	90.8188	89.5322
1183.13	90.7407	89.4516
1183.62	90.6601	89.3699
1184.1	90.5755	89.2859
1184.58	90.4861	89.1992
1185.06	90.3922	89.1095
1185.54	90.2949	89.0167
1186.03	90.1953	88.9203
1186.51	90.0945	88.82
1186.99	89.9928	88.7148
1187.47	89.8902	88.6042
1187.95	89.7862	88.4878
1188.44	89.6803	88.3658
1188.92	89.5722	88.2391
1189.4	89.4617	88.1084
1189.88	89.349	87.9744
1190.37	89.234	87.8375
1190.85	89.1166	87.6972
1191.33	88.9964	87.5528
1191.81	88.8729	87.4038
1192.29	88.7455	87.2498
1192.78	88.6133	87.0912
1193.26	88.4758	86.9286
1193.74	88.3325	86.7632
1194.22	88.1836	86.5959
1194.7	88.0294	86.4274
1195.19	87.8712	86.2575
1195.67	87.7105	86.0861
1196.15	87.5488	85.9126
1196.63	87.3877	85.7366
1197.12	87.2276	85.5584
1197.6	87.0685	85.3784
1198.08	86.9095	85.1976
1198.56	86.7498	85.0171
1199.04	86.589	84.838
1199.53	86.4274	84.6614
1200.01	86.2666	84.4875
1200.49	86.1082	84.3161
1200.97	85.9541	84.1465
1201.45	85.8053	83.9773
1201.94	85.6621	83.8076
1202.42	85.5244	83.6367
1202.9	85.3917	83.4652
1203.38	85.2637	83.2941
1203.87	85.1405	83.1253
1204.35	85.0223	82.9606
1204.83	84.9086	82.8008
1205.31	84.7985	82.6462
1205.79	84.6905	82.4959
1206.28	84.5829	82.349
1206.76	84.4749	82.2049
1207.24	84.3663	82.0639
1207.72	84.2585	81.9268
1208.2	84.1536	81.795
1208.69	84.0536	81.6694
1209.17	83.96	81.5504
1209.65	83.8733	81.4374
1210.13	83.7928	81.3297
1210.62	83.7181	81.2266
1211.1	83.6487	81.1284
1211.58	83.585	81.0361
1212.06	83.5275	80.9509
1212.54	83.4769	80.8732
1213.03	83.4329	80.8026
1213.51	83.3948	80.7374
1213.99	83.361	80.6755
1214.47	83.3304	80.6152
1214.95	83.3021	80.5559
1215.44	83.2764	80.4989
1215.92	83.2542	80.446
1216.4	83.2366	80.3995
1216.88	83.2241	80.3605
1217.37	83.2165	80.329
1217.85	83.213	80.3035
1218.33	83.2125	80.2819
1218.81	83.2142	80.2624
1219.29	83.2179	80.2441
1219.78	83.2239	80.2271
1220.26	83.2327	80.2122
1220.74	83.2444	80.2004
1221.22	83.2588	80.1926
1221.7	83.2756	80.1897
1222.19	83.2945	80.1919
1222.67	83.3156	80.1998
1223.15	83.3392	80.2136
1223.63	83.3658	80.2333
1224.11	83.395	80.2583
1224.6	83.4261	80.287
1225.08	83.4574	80.3176
1225.56	83.4877	80.3482
1226.04	83.5161	80.3778
1226.53	83.5431	80.4064
1227.01	83.5704	80.4353
1227.49	83.6002	80.4661
1227.97	83.6346	80.5002
1228.45	83.6746	80.5383
1228.94	83.7199	80.5801
1229.42	83.7692	80.6247
1229.9	83.8209	80.6714
1230.38	83.8736	80.7201
1230.86	83.9267	80.7713
1231.35	83.9802	80.8263
1231.83	84.0345	80.8857
1232.31	84.0901	80.9498
1232.79	84.1467	81.0183
1233.28	84.2044	81.0904
1233.76	84.2632	81.1657
1234.24	84.3236	81.2441
1234.72	84.3865	81.3264
1235.2	84.4531	81.4131
1235.68	84.5241	81.5048
1236.17	84.5996	81.6009
1236.65	84.6791	81.7005
1237.13	84.7615	81.802
1237.61	84.846	81.9047
1238.1	84.9324	82.0086
1238.58	85.021	82.1143
1239.06	85.1128	82.2228
1239.54	85.2085	82.3349
1240.02	85.3085	82.4505
1240.51	85.4126	82.5687
1240.99	85.5199	82.6886
1241.47	85.6299	82.8096
1241.95	85.7416	82.932
1242.43	85.8549	83.0569
1242.92	85.9695	83.1858
1243.4	86.0851	83.3196
1243.88	86.2013	83.4581
1244.36	86.3171	83.6
1244.85	86.4325	83.7435
1245.33	86.5472	83.8867
1245.81	86.662	84.0286
1246.29	86.7779	84.1696
1246.77	86.8961	84.3104
1247.26	87.017	84.4524
1247.74	87.1404	84.5967
1248.22	87.2656	84.7438
1248.7	87.3912	84.8936
1249.18	87.5164	85.0458
1249.67	87.6405	85.2
1250.15	87.7638	85.3557
1250.63	87.8866	85.5124
1251.11	88.0096	85.6691
1251.6	88.133	85.825
1252.08	88.2567	85.979
1252.56	88.3807	86.1304
1253.04	88.505	86.2794
1253.52	88.6298	86.4268
1254.01	88.7558	86.5739
1254.49	88.8833	86.7218
1254.97	89.0125	86.8711
1255.45	89.1427	87.0214
1255.93	89.2725	87.1716
1256.42	89.4005	87.3205
1256.9	89.5252	87.4672
1257.38	89.6454	87.6117
1257.86	89.7608	87.7543
1258.35	89.8715	87.8958
1258.83	89.9784	88.0361
1259.31	90.0823	88.175
1259.79	90.1843	88.3113
1260.27	90.2855	88.4436
1260.76	90.3866	88.5712
1261.24	90.4881	88.6941
1261.72	90.5901	88.8131
1262.2	90.6921	88.9298
1262.68	90.7936	89.0454
1263.17	90.8941	89.1607
1263.65	90.993	89.2754
1264.13	91.0904	89.3886
1264.61	91.1863	89.4988
1265.1	91.2806	89.6045
1265.58	91.3726	89.7048
1266.06	91.4611	89.7993
1266.54	91.5441	89.8882
1267.02	91.6197	89.9724
1267.51	91.6869	90.0528
1267.99	91.7459	90.1304
1268.47	91.7982	90.2061
1268.95	91.8465	90.2804
1269.43	91.8931	90.353
1269.92	91.9396	90.4231
1270.4	91.9861	90.4892
1270.88	92.0313	90.5491
1271.36	92.0733	90.601
1271.85	92.11	90.6435
1272.33	92.1404	90.6761
1272.81	92.1649	90.6998
1273.29	92.1847	90.7163
1273.77	92.2017	90.728
1274.26	92.2173	90.7373
1274.74	92.2327	90.7457
1275.22	92.248	90.7541
1275.7	92.2636	90.7629
1276.18	92.2798	90.7716
1276.67	92.2973	90.7802
1277.15	92.3172	90.7887
1277.63	92.3402	90.7978
1278.11	92.3664	90.8084
1278.59	92.3951	90.8212
1279.08	92.4248	90.8371
1279.56	92.4541	90.8567
1280.04	92.482	90.88
1280.52	92.5088	90.9071
1281.01	92.5359	90.9381
1281.49	92.5654	90.9728
1281.97	92.5991	91.0111
1282.45	92.6383	91.0525
1282.93	92.6828	91.0965
1283.42	92.7315	91.1421
1283.9	92.7825	91.1884
1284.38	92.8341	91.2345
1284.86	92.885	91.2797
1285.34	92.9345	91.3235
1285.83	92.9822	91.3656
1286.31	93.0283	91.4056
1286.79	93.0725	91.4434
1287.27	93.1144	91.4783
1287.76	93.1534	91.5098
1288.24	93.1886	91.5373
1288.72	93.2197	91.5604
1289.2	93.2462	91.5788
1289.68	93.268	91.5926
1290.16	93.2853	91.6022
1290.65	93.2984	91.6082
1291.13	93.3081	91.6116
1291.61	93.3154	91.6132
1292.09	93.3216	91.614
1292.58	93.3286	91.6153
1293.06	93.3383	91.618
1293.54	93.3522	91.6234
1294.02	93.3716	91.6325
1294.5	93.3966	91.6463
1294.99	93.4266	91.6651
1295.47	93.4602	91.6893
1295.95	93.4959	91.7188
1296.43	93.5326	91.7533
1296.91	93.5695	91.7927
1297.4	93.6069	91.8366
1297.88	93.6455	91.885
1298.36	93.6865	91.9377
1298.84	93.7312	91.9943
1299.33	93.7803	92.0542
1299.81	93.8342	92.1164
1300.29	93.8925	92.1801
1300.77	93.954	92.2445
1301.25	94.0176	92.3097
1301.74	94.0816	92.3763
1302.22	94.1449	92.4452
1302.7	94.2062	92.5173
1303.18	94.2651	92.5928
1303.66	94.3211	92.6708
1304.15	94.3744	92.7492
1304.63	94.4251	92.8255
1305.11	94.4737	92.8975
1305.59	94.5204	92.9638
1306.08	94.5657	93.0249
1306.56	94.6097	93.0829
1307.04	94.6523	93.1403
1307.52	94.6937	93.1998
1308	94.7335	93.2629
1308.49	94.7722	93.3296
1308.97	94.81	93.3984
1309.45	94.8479	93.4673
1309.93	94.8867	93.5342
1310.41	94.927	93.5977
1310.9	94.969	93.6573
1311.38	95.012	93.7131
1311.86	95.0547	93.7655
1312.34	95.0954	93.8147
1312.83	95.1327	93.8607
1313.31	95.1656	93.9032
1313.79	95.1939	93.9419
1314.27	95.2181	93.9769
1314.75	95.239	94.0082
1315.24	95.2572	94.036
1315.72	95.2731	94.0605
1316.2	95.2865	94.0816
1316.68	95.2972	94.099
1317.16	95.305	94.1128
1317.65	95.31	94.123
1318.13	95.3125	94.1302
1318.61	95.3132	94.1346
1319.09	95.3122	94.1365
1319.58	95.3095	94.1355
1320.06	95.3044	94.1309
1320.54	95.2961	94.1216
1321.02	95.2842	94.1072
1321.5	95.2686	94.0876
1321.99	95.25	94.0636
1322.47	95.2294	94.0365
1322.95	95.208	94.0076
1323.43	95.1869	93.978
1323.91	95.1666	93.9484
1324.4	95.1472	93.9189
1324.88	95.1286	93.8901
1325.36	95.1102	93.8628
1325.84	95.0918	93.8383
1326.33	95.0733	93.8183
1326.81	95.0547	93.8042
1327.29	95.0359	93.7967
1327.77	95.0174	93.7954
1328.25	94.9996	93.7987
1328.73	94.9831	93.8043
1329.22	94.9686	93.8097
1329.7	94.9569	93.8131
1330.18	94.9484	93.8136
1330.66	94.9433	93.8112
1331.15	94.9413	93.8065
1331.63	94.9416	93.8007
1332.11	94.9434	93.7949
1332.59	94.9459	93.7905
1333.07	94.9488	93.7885
1333.56	94.9519	93.7901
1334.04	94.9554	93.7965
1334.52	94.9595	93.808
1335	94.9642	93.8246
1335.48	94.9693	93.8451
1335.97	94.9748	93.8675
1336.45	94.9805	93.8895
1336.93	94.9869	93.9089
1337.41	94.9941	93.9243
1337.9	95.0028	93.9355
1338.38	95.0131	93.9432
1338.86	95.0246	93.9486
1339.34	95.0369	93.9534
1339.82	95.0491	93.9587
1340.31	95.0609	93.9652
1340.79	95.0726	93.9732
1341.27	95.0849	93.9826
1341.75	95.0986	93.993
[truncated: 5,514 more rows]

## Sheet: Figure 3
Figure 3
C
Control	GelMA	DNAgel		Comparisons	significant difference	p-values
0.242	5.16	4.87575		Control vs. GelMA	****	8.053e-05
0.231	4.4925	4.78		GelMA vs. DNAgel	ns	0.480935
0.287	4.7025	6.21		Control vs. DNAgel	****	4.379e-05
D
Control	GelMA	DNAgel		Comparisons	significant difference	p-values
16.44	151.956	168.3		Control vs. GelMA	****	1.6e-07
15.16	158.922	161.88		GelMA vs. DNAgel	*	0.0210585
17.03	149.634	175.52		Control vs. DNAgel	****	7e-08

## Sheet: Figure 4
Figure 4
C											30min
Time	Control			GS			DNAgel				Comparisons	significant difference	p-values
10min	2.0114	2.0036	1.9763	1.5697	1.6789	1.9141	0.1621	0.1712	0.1953		Control vs. GS	****	6.317e-05
20min	2.1348	2.0957	2.2453	1.3648	1.8541	1.6244	0.2013	0.1933	0.1681		GS vs. DNAgel	****	1.08e-06
30min	2.4687	2.3215	2.5766	1.6713	1.6987	1.7622	0.2013	0.1723	0.1846		Control vs. DNAgel	****	1.4e-07
D
Control	GS	DNAgel									Comparisons	significant difference	p-values
110.351	31.0536	22.1811									Control vs. GS	**	0.00481956
114.233	52.1257	16.6359									GS vs. DNAgel	ns	0.456048
75.4159	29.39	27.7264									Control vs. DNAgel	**	0.00155694
E
Concentration(mg/mL)	PBS			GS			DNAgel				PBS vs 8mg/mL GS/DNAgel
/	3.28655	3.24359	3.26507	/	/	/	/	/	/		Comparisons	significant difference	p-values
1	/	/	/	3.20063	3.17915	3.20063	3.17915	3.28655	3.15767		PBS vs. GS	ns	0.307375
2	/	/	/	3.17915	3.17915	3.15767	3.11471	3.15767	3.13619		GS vs. DNAgel	ns	0.854657
4	/	/	/	3.11471	3.15767	3.15767	3.17915	3.28655	3.15767		PBS vs. DNAgel	ns	0.558112
8	/	/	/	3.22211	3.09323	3.22211	3.11471	3.15767	3.13619

## Sheet: Figure 5
Figure 5
Aiii
Control	GS	DNAgel		Comparisons	significant difference	p-values
0.994	0.306	0.0224		Control vs. GS	****	2.099e-05
0.931	0.2963	0.0383		GS vs. DNAgel	**	0.00136422
0.826	0.3555	0.0404		Control vs. DNAgel	****	2.02e-06
Biii
Control	GS	DNAgel		Comparisons	significant difference	p-values
5.668	2.85	1.048		Control vs. GS	***	0.00013967
6.374	1.784	0.358		GS vs. DNAgel	*	0.0109724
5.71	2.047	0.435		Control vs. DNAgel	****	1.686e-05
Ciii
Control	GS	DNAgel		Comparisons	significant difference	p-values
7.31	4.84	0.27		Control vs. GS	***	0.0005053
7.57	3.79	0.38		GS vs. DNAgel	***	0.0001124
6.54	3.92	0.31		Control vs. DNAgel	****	3.74e-06
D
	Liver			Femoral artery				Liver				Femoral artery
PBS	Control	GS	DNAgel	Control	GS	DNAgel		Comparisons	significant difference	p-values		Comparisons	significant difference	p-values
0.0468	2.6809	2.3585	0.2337	2.6283	1.466	0.3905		PBS vs. DNA	****	3.4e-14		PBS vs. DNA	****	3.1e-14
0.0513	2.7248	2.3728	0.2291	2.6552	1.4333	0.3808		PBS vs. GS	****	2.3e-14		PBS vs. GS	****	2.3e-14
0.0539	2.6918	2.377	0.2229	2.6648	1.5138	0.38		PBS vs. Control	****	2.3e-14		PBS vs. Control	****	2.3e-14
0.0505	2.7074	2.3726	0.2215	2.6599	1.4447	0.3874		DNA vs. GS	****	2.3e-14		DNA vs. GS	****	2.3e-14
0.0492	2.6966	2.3751	0.2205	2.6545	1.4427	0.374		DNA vs. Control	****	2.3e-14		DNA vs. Control	****	2.3e-14
								GS vs. Control	****	2.3e-14		GS vs. Control	****	2.3e-14

## Sheet: Figure 6
Figure 6
B
Platelet rich plasma
active					inactive						active
TRAP-6	DNAgel	GS	DNA aq	Untreated	TRAP-6	DNAgel	GS	DNA aq	Untreated		Comparisons	significant difference	p-values
90.4	85.5	82.7	67.2	7.79	9.6	14.5	17.3	32.8	92.21		TRAP-6 vs. DNAgel	ns	0.126243
90.4	85.4	78.4	65.2	5.23	9.6	14.6	21.6	34.8	94.77		TRAP-6 vs. GS	***	0.000726729
89.9	84.9	75.1	67.8	1.79	10.1	15.1	24.9	32.2	98.21		TRAP-6 vs. DNA aq	****	1.31696e-06
											TRAP-6 vs. Untreated	****	9.538e-12
											DNAgel vs. GS	*	0.0342699
											DNAgel vs. DNA aq	****	1.19974e-05
											DNAgel vs. Untreated	****	1.8384e-11
											GS vs. DNA aq	***	0.000516426
											GS vs. Untreated	****	4.0842e-11
											DNA aq vs. Untreated	****	1.45072e-10
Whole blood
active					inactive						active
TRAP-6	DNAgel	GS	DNA aq	Untreated	TRAP-6	DNAgel	GS	DNA aq	Untreated		Comparisons	significant difference	p-values
78.2	70.6	53.9	41.3	6.81	21.8	29.4	46.1	58.7	93.19		TRAP-6 vs. DNAgel	****	1.7257e-11
78.3	70.4	55.8	40.7	5.57	21.7	29.6	44.2	59.3	94.43		TRAP-6 vs. GS	****	2.9e-14
78.9	70.6	57.8	40	5.84	21.1	29.4	42.2	60	94.16		TRAP-6 vs. DNA aq	****	2.9e-14
78.6	71.7	53.5	41.8	6.85	21.4	28.3	46.5	58.2	93.15		TRAP-6 vs. Untreated	****	2.9e-14
79.1	72.4	55.4	38.7	6.68	20.9	27.6	44.6	61.3	93.32		DNAgel vs. GS	****	2.9e-14
79.3	71.7	53.7	40.8	5.74	20.7	28.3	46.3	59.2	94.26		DNAgel vs. DNA aq	****	2.9e-14
											DNAgel vs. Untreated	****	2.9e-14
											GS vs. DNA aq	****	2.9e-14
											GS vs. Untreated	****	2.9e-14
											DNA aq vs. Untreated	****	2.9e-14

## Sheet: Figure 7
Figure 7
C
Time	Control			GS			DNAgel				Day 10
Day 0	88.83	91.87	88.2	68.23	86.58	91.95	92.71	92.44	89.99		Comparisons	significant difference	p-values
Day 3	69.85	70.36	74.41	84.33	71.85	74.36	48.26	46.85	40.08		Control vs. GS	*	0.0302
Day 5	42.53	48.26	49.13	37.53	42.44	42.52	23.61	21.78	21.33		GS vs. DNAgel	**	0.0032
Day 7	20.03	24.33	22.43	16.04	18.08	18.76	7.8	6.2	5.74		Control vs. DNAgel	***	0.0002
Day 10	15	18.57	16.19	6.77	12.04	12.65	0.49	0.73	0.63
D
Time	Control			GS			DNAgel				Day 10
Day 0	0	0	0	0	0	0	0	0	0		Comparisons	significant difference	p-values
Day 3	0.213679	0.234162	0.156373	0.450005	0.170079	0.191376	0.479506	0.493171	0.554617		Control vs. GS	*	0.0228
Day 5	0.521222	0.474747	0.442958	0.764995	0.509803	0.537642	0.745362	0.764367	0.763001		GS vs. DNAgel	**	0.0017
Day 7	0.774557	0.735196	0.745756	0.900854	0.791141	0.796009	0.915867	0.932931	0.936187		Control vs. DNAgel	***	0.0001
Day 10	0.831157	0.797867	0.816417	0.919777	0.860905	0.862402	0.994769	0.992076	0.993027

## Sheet: Supplementary Figure 1
Supplementary Figure 1
A
Time(min)	Swelling ratio of DNAgel
0	1	1	1
10	12.3897	21.4954	17.4924
20	19.694	21.9924	33.2727
30	52.8814	43.4306	49.1087
60	75.3971	107.358	78.7955
90	100.612	120.382	145.909
120	183.873	154.41	149.754
180	193.125	251.991	190.689
240	217.94	243.634	272.785
300	316.017	275.743	256.674
360	282.243	339.083	297.674
420	297.194	320.313	344.099
480	386.619	330.535	307.986
720	364.338	412.45	384.773
1440	437.791	404.763	441.041
2880	531.161	441.16	440.717
B
Time(min)	Swelling ratio of DNAgel
0	1	1	1	1	1	1
10	9.67954	12.9338	9.25767	10.1433	12.8312	10.8498
20	10.4672	13.9689	10.8773	11.5234	13.7848	13.8498
30	10.7761	14.2802	11.4294	11.866	14.3713	15.1621
60	10.9807	15.1673	12.0552	12.162	14.5106	16.0237
240	12.0193	15.2646	12.5613	12.5327	15.962	17.5099
720	12.1815	15.7743	13.0215	12.9065	16.2658	18.1028
960	12.2355	15.7899	13.3497	13.1745	16.3502	18.4901
1440	12.3282	15.9494	13.5951	13.2368	16.4219	18.5138
2880	12.3514	16.0739	13.5399	13.2835	16.4557	18.6364
C
Time(min)	Swelling ratio of DNAgel
0	1	1	1	1	1
5	4.35521	4.43431	5.13841	4.28909	5.82143
10	6.16602	5.87226	6.6609	5.55162	6.48571
20	8.29344	8.41241	8.65052	7.17404	7.9
30	10.0579	9.68248	10.1142	8.59882	9.31429
60	13.1197	12.6277	12.4429	10.9174	11.725
120	17.2896	13.6314	16.9308	13.9911	15.6679
240	17.3436	14.8504	15.5363	14.2006	15.6607

## Sheet: Supplementary Figure 2
Supplementary Figure 2
A
Control	GelMA	DNAgel	DNA solution		Comparisons	significant difference	p-values
0.242	5.16	4.87575	0.2264		Control vs. GelMA	****	4.5428e-06
0.231	4.4925	4.78	0.285425		Control vs. DNAgel	****	1.6921e-06
0.287	4.7025	6.21	0.28825		Control vs. DNA solution	ns	1
					GelMA vs. DNAgel	ns	0.731257
					GelMA vs. DNA solution	****	4.6691e-06
					DNAgel vs. DNA solution	****	1.735e-06
B
Control	GelMA	DNAgel	DNA solution		Comparisons	significant difference	p-values
16.44	151.956	168.3	13.434		Control vs. GelMA	****	1.6211e-06
15.16	158.922	161.88	17.1045		Control vs. DNAgel	****	6.064e-07
17.03	149.634	175.52	16.941		Control vs. DNA solution	ns	1
					GelMA vs. DNAgel	ns	0.661233
					GelMA vs. DNA solution	****	1.579e-06
					DNAgel vs. DNA solution	****	5.923e-07

## Sheet: Supplementary Figure 6
Supplementary Figure 6
A
Time	Control						DNAgel
24h	95.6509	83.3244	97.9068	93.1265	105.364	105.095	89.4295	95.463	84.0137	106.93	92.4462	90.1904
48h	96.2714	112.919	86.2938	105.175	96.0127	91.6157	115.529	79.0045	101.374	81.7948	92.133	82.5394
24h
Comparisons	significant difference	p-values
Control vs. DNAgel	ns	0.446349
48h
Comparisons	significant difference	p-values
Control vs. DNAgel	ns	0.411417

## Sheet: Supplementary Figure 7
Supplementary Figure 7
A														30min
Time	Control			GS			DNAgel			Non-crosslinked DNA				Comparisons	significant difference	p-values
10min	2.068	2.175	2.104	1.638	1.749	1.548	0.211	0.201	0.186	1.903	1.914	1.976		Control vs. GS	****	7.31727e-08
20min	1.947	2.013	1.891	1.439	1.592	1.413	0.203	0.198	0.194	1.805	1.723	1.962		Control vs. DNAgel	****	1.118e-12
30min	1.992	1.931	1.96	1.303	1.392	1.412	0.19	0.2	0.191	1.803	1.812	1.793		Control vs. Non-crosslinked DNA	**	0.00174644
														GS vs. DNAgel	****	7.41294e-10
														GS vs. Non-crosslinked DNA	****	1.13834e-06
														DNAgel vs. Non-crosslinked DNA	****	7.942e-12
B
Control			GS			DNAgel			Non-crosslinked DNA					Comparisons	significant difference	p-values
105.514	100.251	94.2356	29.5739	28.0702	28.8221	6.26566	7.01754	4.01002	69.4236	76.1905	82.2055			Control vs. GS	****	1.59514e-07
														Control vs. DNAgel	****	1.9668e-08
														Control vs. Non-crosslinked DNA	***	0.000645801
														GS vs. DNAgel	***	0.000862441
														GS vs. Non-crosslinked DNA	****	4.74312e-06
														DNAgel vs. Non-crosslinked DNA	****	1.82058e-07

[truncated: 7 more sheets: Supplementary Figure 9, Supplementary Figure 10, Supplementary Figure 12, Supplementary Figure 13, Supplementary Figure 14, Supplementary Figure 15, Supplementary Figure 16]
